# Supplementary material for: Correction: STAT6 degradation and ubiquitylated TRIML2 are essential for activation of human oncogenic herpesvirus
Source: PLoS Pathog. 2022 Jun 1;18(6):e1010579. doi: 10.1371/journal.ppat.1010579 (PMC9159590; doi:10.1371/journal.ppat.1010579)
Supplement: S2 File — (XLSX) [file ppat.1010579.s002.xlsx]

## Sheet: Sheet1
					virus copy number					virus copy number
					shCtrl		shTRIML2-8			shCtrl		shTRIML2-1
				T/NB	0	24	0	24		0	24	0	24
					0.128644	9.06097	0.342388	1.84203		0.295303	21.8919	0.638292	4.29586
					0.115386	7.87128	0.325304	1.55974		0.230092	20.6669	0.82445	4.29586
					0.115386	5.22652	0.289917	1.63118			19.5105	0.720798	3.68437
				AVE	0.119805	7.38626	0.319203	1.67765		0.262697	20.6898	0.727847	4.09203
				STDV	0.00765451	1.9627	0.026762	0.14677		0.0461111	1.19087	0.093279	0.353045
