# Supplementary material for: Correction: STAT6 degradation and ubiquitylated TRIML2 are essential for activation of human oncogenic herpesvirus
Source: PLoS Pathog. 2022 Jun 1;18(6):e1010579. doi: 10.1371/journal.ppat.1010579 (PMC9159590; doi:10.1371/journal.ppat.1010579)
Supplement: S3 File — (XLSX) [file ppat.1010579.s003.xlsx]

## Sheet: Sheet1
			STAT6			STAT3			RTA
		DOX，h	0	12	24	0	12	24	0	12	24
			1.01012	1.09122	1.03657	1.02116	1.18116	1.07162	0.231161	2.97442	4.06581
			1.01003	1.08132	0.931912	1.01311	1.09216	1.03653	0.211253	2.46334	5.31614
			1.01013	1.08231	0.911832	1.01012	1.08921	1.03056	0.221261	1.96341	4.06185
		AVE	1.0101	1.08495	0.960103	1.0148	1.12085	1.04624	0.221225	2.46706	4.48127
		STDV	6.22254e-05	0.00700531	0.0740016	0.00569009	0.0629311	0.0248088	0.0140771	0.361388	0.884112
