# Supplementary material for: Correction: STAT6 degradation and ubiquitylated TRIML2 are essential for activation of human oncogenic herpesvirus
Source: PLoS Pathog. 2022 Jun 1;18(6):e1010579. doi: 10.1371/journal.ppat.1010579 (PMC9159590; doi:10.1371/journal.ppat.1010579)
Supplement: S4 File — (XLSX) [file ppat.1010579.s004.xlsx]

## Sheet: Sheet1
			Relative levels of STAT6 transcript											Relative levels of RTA transcript
			BJAB			BCBL1			BC3					BJAB			BCBL1			BC3
			0	12	24	0	12	24	0	12	24			0	12	24	0	12	24	0	12	24
			1.01165	0.91621	0.89695	1.01137	0.41311	0.37718	1.03611	0.42174	0.38682			0.00181	0.00221	0.00256	1.02174	3.42309	3.97184	1.006	3.32349	3.46882
			1.01336	0.91623	0.83129	1.01394	0.41168	0.36553	1.01123	0.41344	0.30161			0.00313	0.00231	0.00198	1.03163	3.42183	3.95232	1.01233	3.28345	3.31101
			1.01295	0.91758	0.89223	1.00423	0.41259	0.32534	1.00295	0.32447	0.26175			0.00211	0.00184	0.00231	1.00416	3.41298	4.15143	1.00159	3.32409	3.36159
		AVE	1.01265	0.916673	0.87349	1.00985	0.41246	0.356017	1.01676	0.38655	0.316727		AVE	0.00235	0.00212	0.00228333	1.01918	3.4193	4.0252	1.00664	3.31034	3.38047
		STDV	0.000892767	0.00078526	0.0366224	0.00503105	0.000723809	0.0271979	0.0172586	0.0539228	0.0638906		STDV	0.000691954	0.000247588	0.000290918	0.0139132	0.00550942	0.109756	0.00539853	0.0232922	0.0805818
