# Supplementary material for: Correction: STAT6 degradation and ubiquitylated TRIML2 are essential for activation of human oncogenic herpesvirus
Source: PLoS Pathog. 2022 Jun 1;18(6):e1010579. doi: 10.1371/journal.ppat.1010579 (PMC9159590; doi:10.1371/journal.ppat.1010579)
Supplement: S5 File — (XLSX) [file ppat.1010579.s005.xlsx]

## Sheet: Sheet1
				STAT6p-luc
			RTA-myc	0	1	5	10
			REP1	3.72824	4.14146	3.21012	3.40829
			REP2	3.02583	2.71326	3.26399	3.28533
			REP3	3.57162	3.36254	3.26572	3.38788
			AVE	3.4419	3.40575	3.24661	3.3605
			STDV	0.368733	0.71508	0.0316139	0.0658967
