# Supplementary material for: Correction: STAT6 degradation and ubiquitylated TRIML2 are essential for activation of human oncogenic herpesvirus
Source: PLoS Pathog. 2022 Jun 1;18(6):e1010579. doi: 10.1371/journal.ppat.1010579 (PMC9159590; doi:10.1371/journal.ppat.1010579)
Supplement: S6 File — (XLSX) [file ppat.1010579.s006.xlsx]

## Sheet: Sheet1
				EXP1					EXP2					EXP3
			CHX treatment	0	6	12	24		0	6	12	24		0	6	12	24
			Vector	1	0.96	0.87	0.78		1	1.01	0.89	0.86		1	0.93	0.79	0.73
			RTA-MYC	1	0.43	0.25	0.17		1	0.56	0.23	0.32		1	0.46	0.35	0.21
			AVE	1	0.966667	0.85	0.79
				1	0.483333	0.276667	0.233333
			SDV	0	0.0404145	0.052915	0.0655744
				0	0.0680686	0.064291	0.0776745
